# Supplementary material for: Identification of kidney renal clear cell carcinoma prognosis based on gene expression and clinical information
Source: Front Mol Biosci. 2025 Aug 20;12:1630250. doi: 10.3389/fmolb.2025.1630250 (PMC12405253; doi:10.3389/fmolb.2025.1630250)
Supplement: Supplementary file 1 [file DataSheet1.zip]

Archive with 82 entries (70 files):
- all raw data/
- all raw data/Ethics approval.pdf
- all raw data/Figures/
- all raw data/Figures/Figure/
- all raw data/Figures/Figure/Figure 1.jpg
- all raw data/Figures/Figure/Figure 2.jpg
- all raw data/Figures/Figure/Figure 3.jpg
- all raw data/Figures/Figure/Figure 4.jpg
- all raw data/Figures/Figure/Figure 5.jpg
- all raw data/Figures/Figure/Figure 6.jpg
- all raw data/Figures/Figure/Figure 7.jpg
- all raw data/Figures/Figure/Figure 8.jpg
- all raw data/Figures/Figure/Figure 9.jpg
- all raw data/Figures/Figure 1/
- all raw data/Figures/Figure 1/Figure 1.jpg
- all raw data/Figures/Figure 1/Figure 1A.pdf
- all raw data/Figures/Figure 1/Figure 1B.pdf
- all raw data/Figures/Figure 1/Figure 1C.pdf
- all raw data/Figures/Figure 1/Figure 1D.pdf
- all raw data/Figures/Figure 2/
- all raw data/Figures/Figure 2/Figure 2.jpg
- all raw data/Figures/Figure 2/Figure 2A.pdf
- all raw data/Figures/Figure 2/Figure 2B.pdf
- all raw data/Figures/Figure 2/Figure 2C.pdf
- all raw data/Figures/Figure 2/Figure 2D.pdf
- all raw data/Figures/Figure 2/Figure 2E.pdf
- all raw data/Figures/Figure 2/Figure 2F.pdf
- all raw data/Figures/Figure 3/
- all raw data/Figures/Figure 3/Figure 3.jpg
- all raw data/Figures/Figure 3/Figure 3A.pdf
- all raw data/Figures/Figure 3/Figure 3B.pdf
- all raw data/Figures/Figure 3/Figure 3C.pdf
- all raw data/Figures/Figure 4/
- all raw data/Figures/Figure 4/Figure 4.jpg
- all raw data/Figures/Figure 4/Figure 4A.pdf
- all raw data/Figures/Figure 4/Figure 4B.pdf
- all raw data/Figures/Figure 4/Figure 4C.pdf
- all raw data/Figures/Figure 5/
- all raw data/Figures/Figure 5/Figure 5.jpg
- all raw data/Figures/Figure 5/Figure 5A.pdf
- all raw data/Figures/Figure 5/Figure 5B.pdf
- all raw data/Figures/Figure 5/Figure 5C.pdf
- all raw data/Figures/Figure 5/Figure 5D.pdf
- all raw data/Figures/Figure 5/Figure 5E.pdf
- all raw data/Figures/Figure 5/Figure 5F.pdf
- all raw data/Figures/Figure 6/
- all raw data/Figures/Figure 6/Figure 6.jpg
- all raw data/Figures/Figure 6/Figure 6A.pdf
- all raw data/Figures/Figure 6/Figure 6B.pdf
- all raw data/Figures/Figure 6/Figure 6C.pdf
- all raw data/Figures/Figure 6/Figure 6D.pdf
- all raw data/Figures/Figure 6/Figure 6E.pdf
- all raw data/Figures/Figure 6/Figure 6F.pdf
- all raw data/Figures/Figure 6/Figure 6G.pdf
- all raw data/Figures/Figure 6/Figure 6H.pdf
- all raw data/Figures/Figure 7/
- all raw data/Figures/Figure 7/Figure 7.jpg
- all raw data/Figures/Figure 7/Figure 7A.jpg
- all raw data/Figures/Figure 7/Figure 7B.jpg
- all raw data/Figures/Figure 7/Figure 7C.jpg
- all raw data/Figures/Figure 7/Figure 7D.jpg
- all raw data/Figures/Figure 7/Figure 7E.png
- all raw data/Figures/Figure 7/Figure 7F.png
- all raw data/Figures/Figure 7/Figure 7G.jpg
- all raw data/Figures/Figure 7/Figure 7H.png
- all raw data/Figures/Figure 8/
- all raw data/Figures/Figure 8/Figure 8.jpg
- all raw data/Figures/Figure 8/Figure 8A.pdf
- all raw data/Figures/Figure 8/Figure 8B.pdf
- all raw data/Figures/Figure 8/Figure 8C.pdf
- all raw data/Figures/Figure 9/
- all raw data/Figures/Figure 9/Figure 9.jpg
- all raw data/Figures/Figure 9/Figure 9A.pdf
- all raw data/Figures/Figure 9/Figure 9B.pdf
- all raw data/Figures/Figure 9/Figure 9C.pdf
- all raw data/Figures/Figure 9/Figure 9D.pdf
- all raw data/Figures/Figure 9/Figure 9E.pdf
- all raw data/raw data of RT-qPCR.xlsx
- all raw data/Supplementary file 1.txt
- all raw data/Supplementary file 2.txt
- all raw data/Supplementary file 3.txt
- all raw data/Table S1.docx
