# Supplementary material for: Identification of kidney renal clear cell carcinoma prognosis based on gene expression and clinical information
Source: Front Mol Biosci. 2025 Aug 20;12:1630250. doi: 10.3389/fmolb.2025.1630250 (PMC12405253; doi:10.3389/fmolb.2025.1630250)
Supplement: Supplementary file 1 [file DataSheet1.zip › all raw data/raw data of RT-qPCR.xlsx]

## Sheet: Sheet1
Sample Name	Gene Name	Cq	Cq Mean	△Ct=Ct(gene of interest)-Ct(GAPDH)	2-△Ct	average value of 2-△Ct	2-△△Ct
N1	BASP1	33.5841	32.7783	12.22	0.000209613	0.000379237	0.552722	1.04705
N1	BASP1	32.609		11.2449	0.000412055		1.08654
N1	BASP1	32.1419		10.7778	0.000569568		1.50188
N2	BASP1	31.0277	30.9035	12.0598	0.00023423		0.617634	0.698935
N2	BASP1	31.3064		12.3384	0.000193089		0.509151
N2	BASP1	30.3765		11.4085	0.000367868		0.97002
N3	BASP1	29.2421	28.3058	12.3383	0.000193106		0.509196	1.07731
N3	BASP1	28.0411		11.1373	0.000443952		1.17064
N3	BASP1	27.6342		10.7304	0.000588613		1.5521
N4	BASP1	30.6626	30.3275	11.4839	0.000349131		0.920614	1.17671
N4	BASP1	30.12		10.9414	0.000508527		1.34092
N4	BASP1	30.2		11.0214	0.000481096		1.26859
T1	BASP1	31.117	30.3098	8.51954	0.00272497		7.18539	13.8552
T1	BASP1	29.5335		6.93602	0.00816675		21.5347
T1	BASP1	30.2788		7.6814	0.00487156		12.8457
T2	BASP1	31.1659	30.7115	10.7117	0.000596274		1.5723	2.52136
T2	BASP1	29.613		9.1588	0.00174955		4.61334
T2	BASP1	31.3557		10.9016	0.000522756		1.37844
T3	BASP1	29.7991	29.002	8.40183	0.00295663		7.79625	14.5194
T3	BASP1	28.6801		7.28287	0.00642151		16.9327
T3	BASP1	28.527		7.12971	0.00714077		18.8293
T4	BASP1	31.4744	30.9581	10.0202	0.000963008		2.53933	3.8542
T4	BASP1	31.1		9.64572	0.00124839		3.29184
T4	BASP1	30.3		8.84572	0.00217357		5.73143
N1	CCL8	32.1032	31.3238	10.7391	0.000585064	0.000320544	1.82522	3.3508
N1	CCL8	31.0294		9.66526	0.00123159		3.8422
N1	CCL8	30.8387		9.47462	0.00140558		4.38499
N2	CCL8	32.6122	32.9947	13.6442	7.81061e-05		0.243668	0.190541
N2	CCL8	33.2689		14.3009	4.95448e-05		0.154565
N2	CCL8	33.1031		14.1351	5.55792e-05		0.17339
N3	CCL8	32.716	32.1427	15.8122	1.73797e-05		0.0542195	0.0862364
N3	CCL8	32.2577		15.3539	2.38792e-05		0.0744959
N3	CCL8	31.4545		14.5507	4.16687e-05		0.129994
N4	CCL8	32.1537	32.2114	12.9751	0.000124194		0.387449	0.37242
N4	CCL8	32.2337		13.0551	0.000117495		0.36655
N4	CCL8	32.2467		13.0681	0.000116441		0.363261
T1	CCL8	32.2	32.0333	9.60256	0.0012863		4.01287	4.53625
T1	CCL8	31.8		9.20256	0.00169728		5.29501
T1	CCL8	32.1		9.50256	0.00137862		4.30089
T2	CCL8	33.6175	33.4823	13.1634	0.000109002		0.340052	0.385122
T2	CCL8	33.8295		13.3753	9.41095e-05		0.293594
T2	CCL8	33		12.5458	0.000167235		0.521722
T3	CCL8	33.9205	33.1124	12.5233	0.000169868		0.529936	1.0019
T3	CCL8	32.8926		11.4953	0.000346382		1.08061
T3	CCL8	32.524		11.1268	0.000447211		1.39516
T4	CCL8	32.876	32.546	11.4217	0.000364516		1.13718	1.51362
T4	CCL8	32.886		11.4317	0.000361998		1.12932
T4	CCL8	31.876		10.4217	0.000729031		2.27436
N1	FCGR1B	30.8	30.9667	9.43591	0.00144381	0.000482923	2.98972	2.67361
N1	FCGR1B	31		9.63591	0.00125691		2.6027
N1	FCGR1B	31.1		9.73591	0.00117273		2.42841
N2	FCGR1B	31.3227	31.5807	12.3548	0.000190919		0.39534	0.333881
N2	FCGR1B	31.6028		12.6348	0.000157234		0.325588
N2	FCGR1B	31.8167		12.8487	0.000135564		0.280715
N3	FCGR1B	29.6303	30.5158	12.7266	0.000147545		0.305524	0.321013
N3	FCGR1B	33.3401		16.4364	1.12762e-05		0.0233499
N3	FCGR1B	28.5768		11.673	0.000306254		0.634166
N4	FCGR1B	31.621	30.9403	12.4424	0.000179661		0.372028	0.671496
N4	FCGR1B	31.2		12.0214	0.000240548		0.498108
N4	FCGR1B	30		10.8214	0.000552634		1.14435
T1	FCGR1B	29.6	29.6333	7.00256	0.00779866		16.1489	15.7884
T1	FCGR1B	29.7		7.10256	0.00727641		15.0674
T1	FCGR1B	29.6		7.00256	0.00779866		16.1489
T2	FCGR1B	29.8	29.7333	9.34584	0.00153682		3.18232	3.38393
T2	FCGR1B	30		9.54584	0.00133788		2.77037
T2	FCGR1B	29.4		8.94584	0.00202784		4.1991
T3	FCGR1B	28.8	28.4667	7.40275	0.00590948		12.2369	15.6437
T3	FCGR1B	28.2		6.80275	0.00895709		18.5476
T3	FCGR1B	28.4		7.00275	0.0077976		16.1467
T4	FCGR1B	29.2778	28.6393	7.8235	0.00441462		9.14145	14.8981
T4	FCGR1B	28.25		6.79572	0.00900089		18.6383
T4	FCGR1B	28.39		6.93572	0.00816848		16.9146
N1	FKBP11	31.4861	30.6073	10.122	0.000897398	0.00378949	0.236812	0.473148
N1	FKBP11	30.091		8.72691	0.00236014		0.622812
N1	FKBP11	30.2448		8.88074	0.00212144		0.559821
N2	FKBP11	26.2355	26.3369	7.26755	0.00649005		1.71264	1.59991
N2	FKBP11	26.4663		7.49838	0.00553047		1.45942
N2	FKBP11	26.3089		7.34099	0.00616798		1.62765
N3	FKBP11	25.5679	25.5985	8.66412	0.00246512		0.650515	0.636942
N3	FKBP11	25.5987		8.69487	0.00241314		0.636796
N3	FKBP11	25.6291		8.72528	0.00236281		0.623515
N4	FKBP11	26.6809	26.9836	7.50231	0.00551542		1.45545	1.29
N4	FKBP11	26.39		7.21139	0.0067477		1.78063
N4	FKBP11	27.88		8.70139	0.00240227		0.633928
T1	FKBP11	28.7023	28.5146	6.10489	0.0145293		3.8341	4.39462
T1	FKBP11	28.3073		5.70984	0.0191059		5.04181
T1	FKBP11	28.5342		5.93677	0.016325		4.30797
T2	FKBP11	28.2513	27.9962	7.79714	0.00449601		1.18644	1.42677
T2	FKBP11	27.8479		7.39377	0.0059464		1.56918
T2	FKBP11	27.8894		7.43525	0.00577786		1.5247
T3	FKBP11	27.5438	27.377	6.14656	0.0141156		3.72494	4.19561
T3	FKBP11	27.314		5.91676	0.016553		4.36812
T3	FKBP11	27.2731		5.87585	0.0170291		4.49378
T4	FKBP11	27.2959	27.5653	5.84165	0.0174377		4.60158	3.87453
T4	FKBP11	27.5		6.04572	0.0151376		3.99463
T4	FKBP11	27.9		6.44572	0.0114722		3.02736
N1	GAPDH	21.5528	21.3641
N1	GAPDH	21.1519
N1	GAPDH	21.3876
N2	GAPDH	19.155	18.968
N2	GAPDH	18.9481
N2	GAPDH	18.8008
N3	GAPDH	16.7529	16.9038
N3	GAPDH	17.1518
N3	GAPDH	16.8067
N4	GAPDH	19.0786	19.1786
N4	GAPDH	19.2786
N4	GAPDH	19.1786
T1	GAPDH	22.5113	22.5974
T1	GAPDH	22.9215
T1	GAPDH	22.3595
T2	GAPDH	20.3847	20.4542
T2	GAPDH	20.44
T2	GAPDH	20.5377
T3	GAPDH	21.3073	21.3972
T3	GAPDH	21.7139
T3	GAPDH	21.1705
T4	GAPDH	21.4829	21.4543
T4	GAPDH	21.4669
T4	GAPDH	21.4129
