# Supplementary material for: Identification of kidney renal clear cell carcinoma prognosis based on gene expression and clinical information
Source: Front Mol Biosci. 2025 Aug 20;12:1630250. doi: 10.3389/fmolb.2025.1630250 (PMC12405253; doi:10.3389/fmolb.2025.1630250)
Supplement: Supplementary file 1 [file DataSheet1.zip › all raw data/Supplementary file 1.txt]

Samples Immunotyping
GSM993988	Immunity_L
GSM993990	Immunity_L
GSM993992	Immunity_L
GSM993996	Immunity_L
GSM994000	Immunity_L
GSM994001	Immunity_L
GSM994003	Immunity_L
GSM994007	Immunity_L
GSM994011	Immunity_L
GSM994013	Immunity_L
GSM994021	Immunity_L
GSM994023	Immunity_L
GSM994027	Immunity_L
GSM994030	Immunity_L
GSM994037	Immunity_L
GSM994039	Immunity_L
GSM994041	Immunity_L
GSM994049	Immunity_L
GSM994053	Immunity_L
GSM994065	Immunity_L
GSM994069	Immunity_L
GSM994071	Immunity_L
GSM994079	Immunity_L
GSM994081	Immunity_L
GSM994085	Immunity_L
GSM994089	Immunity_L
GSM994095	Immunity_L
GSM994097	Immunity_L
GSM994101	Immunity_L
GSM994103	Immunity_L
GSM994111	Immunity_L
GSM994113	Immunity_L
GSM994119	Immunity_L
GSM994121	Immunity_L
GSM994127	Immunity_L
GSM994131	Immunity_L
GSM994133	Immunity_L
GSM994135	Immunity_L
GSM994137	Immunity_L
GSM994143	Immunity_L
GSM994147	Immunity_L
GSM994151	Immunity_L
GSM994158	Immunity_L
GSM994159	Immunity_L
GSM994161	Immunity_L
GSM994163	Immunity_L
GSM994168	Immunity_L
GSM994169	Immunity_L
GSM994171	Immunity_L
GSM994175	Immunity_L
GSM994177	Immunity_L
GSM993984	Immunity_H
GSM993986	Immunity_H
GSM993994	Immunity_H
GSM993998	Immunity_H
GSM994005	Immunity_H
GSM994010	Immunity_H
GSM994015	Immunity_H
GSM994017	Immunity_H
GSM994019	Immunity_H
GSM994025	Immunity_H
GSM994031	Immunity_H
GSM994033	Immunity_H
GSM994035	Immunity_H
GSM994043	Immunity_H
GSM994045	Immunity_H
GSM994047	Immunity_H
GSM994051	Immunity_H
GSM994055	Immunity_H
GSM994057	Immunity_H
GSM994060	Immunity_H
GSM994061	Immunity_H
GSM994063	Immunity_H
GSM994067	Immunity_H
GSM994073	Immunity_H
GSM994075	Immunity_H
GSM994077	Immunity_H
GSM994083	Immunity_H
GSM994087	Immunity_H
GSM994091	Immunity_H
GSM994094	Immunity_H
GSM994099	Immunity_H
GSM994105	Immunity_H
GSM994107	Immunity_H
GSM994109	Immunity_H
GSM994115	Immunity_H
GSM994117	Immunity_H
GSM994123	Immunity_H
GSM994125	Immunity_H
GSM994129	Immunity_H
GSM994139	Immunity_H
GSM994141	Immunity_H
GSM994145	Immunity_H
GSM994149	Immunity_H
GSM994153	Immunity_H
GSM994155	Immunity_H
GSM994165	Immunity_H
GSM994173	Immunity_H
GSM994179	Immunity_H
GSM994181	Immunity_H
GSM994183	Immunity_H
