# Supplementary material for: Identification of kidney renal clear cell carcinoma prognosis based on gene expression and clinical information
Source: Front Mol Biosci. 2025 Aug 20;12:1630250. doi: 10.3389/fmolb.2025.1630250 (PMC12405253; doi:10.3389/fmolb.2025.1630250)
Supplement: Supplementary file 1 [file DataSheet1.zip › all raw data/Supplementary file 2.txt]

Samples Immunotyping
GSM1134765	Immunity_L
GSM1134767	Immunity_L
GSM1134769	Immunity_L
GSM1134771	Immunity_L
GSM1134773	Immunity_L
GSM1134775	Immunity_L
GSM1134777	Immunity_L
GSM1134779	Immunity_L
GSM1134781	Immunity_L
GSM1134783	Immunity_L
GSM1134785	Immunity_L
GSM1134789	Immunity_L
GSM1134791	Immunity_L
GSM1134793	Immunity_L
GSM1134797	Immunity_L
GSM1134799	Immunity_L
GSM1134801	Immunity_L
GSM1134804	Immunity_L
GSM1134806	Immunity_L
GSM1134808	Immunity_L
GSM1134810	Immunity_L
GSM1134820	Immunity_L
GSM1134822	Immunity_L
GSM1134824	Immunity_L
GSM1134826	Immunity_L
GSM1134828	Immunity_L
GSM1134830	Immunity_L
GSM1134832	Immunity_L
GSM1134834	Immunity_L
GSM1134836	Immunity_L
GSM1134838	Immunity_L
GSM1134840	Immunity_L
GSM1134842	Immunity_L
GSM1134844	Immunity_L
GSM1134846	Immunity_L
GSM1134848	Immunity_L
GSM1134852	Immunity_L
GSM1134854	Immunity_L
GSM1134856	Immunity_L
GSM1134860	Immunity_L
GSM1134862	Immunity_L
GSM1134864	Immunity_L
GSM1134866	Immunity_L
GSM1134868	Immunity_L
GSM1134870	Immunity_L
GSM1134876	Immunity_L
GSM1134878	Immunity_L
GSM1134880	Immunity_L
GSM1134882	Immunity_L
GSM1134883	Immunity_L
GSM1134885	Immunity_L
GSM1134887	Immunity_L
GSM1134888	Immunity_L
GSM1134889	Immunity_L
GSM1304420	Immunity_L
GSM1304422	Immunity_L
GSM1134787	Immunity_H
GSM1134795	Immunity_H
GSM1134803	Immunity_H
GSM1134812	Immunity_H
GSM1134814	Immunity_H
GSM1134816	Immunity_H
GSM1134818	Immunity_H
GSM1134850	Immunity_H
GSM1134858	Immunity_H
GSM1134872	Immunity_H
GSM1134874	Immunity_H
