# Supplementary material for: Identification of kidney renal clear cell carcinoma prognosis based on gene expression and clinical information
Source: Front Mol Biosci. 2025 Aug 20;12:1630250. doi: 10.3389/fmolb.2025.1630250 (PMC12405253; doi:10.3389/fmolb.2025.1630250)
Supplement: Supplementary file 1 [file DataSheet1.zip › all raw data/Supplementary file 3.txt]

PRGs	TFs	coefficient	pvalue	FDR
CCL5	EOMES	0.754083408905086	4.09962619269815e-100	6.23143181290119e-99
CCL5	STAT1	0.532154133788178	9.66068059735384e-41	2.53176457034101e-40
CCL5	IRF1	0.668135670892548	5.7270284152279e-71	3.3481089196717e-70
CCL5	CEBPA	0.4859414173367	2.73488095416428e-33	5.93859864332815e-33
GBP5	EOMES	0.849314113073641	4.09475292834467e-151	1.55600611277097e-149
GBP5	STAT1	0.85073952402699	3.91782360120556e-152	2.97754593691623e-150
GBP5	IRF1	0.786556501989782	1.65764356190094e-114	3.14952276761179e-113
GBP5	CEBPA	0.401475297506079	2.71472556066318e-22	3.9676758194308e-22
LAG3	EOMES	0.829712847015987	4.36127746355393e-138	1.10485695743366e-136
LAG3	STAT1	0.64020891739607	1.69525259856382e-63	6.44195987454251e-63
LAG3	IRF1	0.725752327770308	2.78831591942794e-89	2.64890012345654e-88
LAG3	CEBPA	0.424501287657219	5.44081511844319e-25	8.10788135297417e-25
RAC2	EOMES	0.689106343292409	3.88834901621701e-77	2.68649568393175e-76
RAC2	STAT1	0.596593584169906	2.87911568591614e-53	1.04196567680775e-52
RAC2	IRF1	0.649519301559507	6.6963190752e-66	2.99364852773647e-65
RAC2	CEBPA	0.533815275427422	4.95747479322948e-41	1.34560030101943e-40
CXCL13	EOMES	0.47322039057647	1.97786261219301e-31	3.95572522438602e-31
CXCL13	STAT1	0.457764035640595	2.83600029763021e-29	5.01246564232316e-29
CXCL13	IRF1	0.438402641594012	1.00713742688007e-26	1.7009432098419e-26
TNFSF13B	EOMES	0.568433741038756	1.8763617859143e-47	5.94181232206195e-47
TNFSF13B	STAT1	0.69020182482476	1.79089908773621e-77	1.51231478519947e-76
TNFSF13B	IRF1	0.464884971626815	2.97054034415876e-30	5.78874528605297e-30
TNFSF13B	CEBPA	0.434489017972916	3.15501518005782e-26	5.2126337757477e-26
FCER1G	EOMES	0.561364717705166	4.43097331339967e-46	1.3470158872735e-45
FCER1G	STAT1	0.573310073457973	2.02559799212344e-48	6.99752033642643e-48
FCER1G	IRF1	0.516045832232751	5.16497055985875e-38	1.26625084693311e-37
FCER1G	CEBPA	0.655119510907217	2.18310065453583e-67	1.10610433163149e-66
TBC1D10C	EOMES	0.687512156118704	1.19416981316201e-76	7.5630754833594e-76
TBC1D10C	STAT1	0.430269158293104	1.06298748837873e-25	1.68306352326632e-25
TBC1D10C	IRF1	0.65267858378339	9.79449995683421e-67	4.65238747949625e-66
TBC1D10C	CEBPA	0.462298772682634	6.78227470356414e-30	1.25720214017286e-29
SLAMF8	EOMES	0.475628282755964	8.91717001416252e-32	1.83163492182798e-31
SLAMF8	STAT1	0.520869735395113	8.15423432293814e-39	2.065739361811e-38
SLAMF8	IRF1	0.432009179684107	6.45513967952116e-26	1.04380982051832e-25
SLAMF8	CEBPA	0.476998591278601	5.65078822347726e-32	1.19294418051187e-31
HCST	EOMES	0.503606128450357	5.27489315647479e-36	1.17909376438848e-35
HCST	IRF1	0.507983543788105	1.0583573815795e-36	2.43742912121339e-36
HCST	CEBPA	0.451276093158058	2.11648889027765e-28	3.6557535377523e-28
LY96	CEBPA	0.427113756675132	2.60713649375943e-25	4.0437219086881e-25
FCGR1B	EOMES	0.644092628681866	1.72528128053844e-64	6.90112512215376e-64
FCGR1B	STAT1	0.570338730499928	7.89880394439591e-48	2.61003956423517e-47
FCGR1B	IRF1	0.556044429647417	4.554310666009e-45	1.3312600408334e-44
FCGR1B	CEBPA	0.537998132558	9.088456492835e-42	2.55823219798319e-41
CD72	EOMES	0.740677316954437	8.23175916600843e-95	8.93733852309487e-94
CD72	STAT1	0.657127968469748	6.2820867811336e-68	3.41027568118681e-67
CD72	IRF1	0.647143806705172	2.79927583890698e-65	1.18191646531628e-64
CD72	CEBPA	0.462788753098132	5.80338541799577e-30	1.1026432294192e-29
GZMB	IRF1	0.425262589386177	4.39385838621911e-25	6.67866474705305e-25
ARHGAP9	EOMES	0.744786919188191	2.11516624696027e-96	2.67921057948301e-95
ARHGAP9	STAT1	0.513609702222204	1.2974079846684e-37	3.08134396358745e-37
ARHGAP9	IRF1	0.689297897159036	3.39625058954237e-77	2.5811504480522e-76
ARHGAP9	CEBPA	0.460256518737231	1.29523625634891e-29	2.34376084482184e-29
